# Supplementary material for: Assessing the Role of AtGRP7 Arginine 141, a Target of Dimethylation by PRMT5, in Flowering Time Control and Stress Response
Source: Plants (Basel). 2024 Oct 3;13(19):2771. doi: 10.3390/plants13192771 (PMC11478431; doi:10.3390/plants13192771)
Supplement: Supplementary file 1 [file plants-13-02771-s001.zip]

Archive with 1 entries (1 files):
- plants-3238706-supplementary.pdf
